# Supplementary material for: Hemostasis during the early stages of trauma: comparison with disseminated intravascular coagulation
Source: Crit Care. 2014 Apr 3;18(2):R61. doi: 10.1186/cc13816 (PMC4056621; doi:10.1186/cc13816)
Supplement: Additional file 1 — The details of the number of patients in Figures 2 and 3. [file cc13816-S1.xlsx]

## Sheet: Sheet1
	Box. 1 Details of included total 562 patients.								Box. 2 Details of 338 patients whose data could be collected on admission.
			Day 0	Day 1	Day 2						Time point 0	Time point 1	Time point 2	Time point 3
		Non-DIC	257	215	175					Non-DIC	137	126	121	114
		JAAM DIC	305	217	202					JAAM DIC	201	148	145	141
		ISTH (-)	210	177	165					ISTH (-)	131	108	106	106
		ISTH (+)	95	40	37					ISTH (+)	70	40	39	35
		Total	562	432	377					Total	338	274	266	255
		ACOTS	174	99	84					ACOTS	123	81	81	72
